# Supplementary material for: The PATIENT Approach: A New Bundle for the Management of Chronic Pain
Source: J Pers Med. 2023 Oct 29;13(11):1551. doi: 10.3390/jpm13111551 (PMC10672627; doi:10.3390/jpm13111551)
Supplement: Supplementary file 1 [file jpm-13-01551-s001.zip]

Archive with 1 entries (1 files):
- jpm-2647911-supplementary.pdf
